# Supplementary material for: MEILB2-BRME1 forms a V-shaped DNA clamp upon BRCA2-binding in meiotic recombination
Source: Nat Commun. 2024 Aug 2;15:6552. doi: 10.1038/s41467-024-50920-x (PMC11297322; doi:10.1038/s41467-024-50920-x)
Supplement: Supplementary file 4 — Source Data [file 41467_2024_50920_MOESM4_ESM.xlsx]

## Sheet: Fig 5d
Raw images
										Lane	MEILB2-BRME1 (uM)
										1	0
										2	0.5
										3	1
										4	1.5
										5	2
										6	2.5
										7	3
										8	3.5
										9	4
										10	5
										11	6
										12	7
										13	0

## Sheet: Fig 5e
Raw images
										Lane	MEILB2-BRME1 (uM)
										1	0
										2	0.5
										3	1
										4	1.5
										5	2
										6	2.5
										7	3
										8	3.5
										9	4
										10	5
										11	6
										12	7
										13	0

## Sheet: Fig 5f
								dsDNA	ssDNA
Lane	MEILB2-BRME1 (uM)	dsDNA		ssDNA			Specific binding with Hill slope					dsDNA							ssDNA
		% bound	Standard error	% bound	Standard error
1	0	0	28.3732	0	19.522		Best-fit values											Run 1
2	0.2	17.7014	19.8541	0.896133	15.0474		Bmax	99.12	99.4		Run 1
3	0.4	25.1068	27.1481	23.1295	15.7711		h	3.054	2.057
4	0.6	61.5466	23.3227	28.9376	13.9777		Kd	0.5223	0.8689
5	0.8	77.246	18.4422	45.6598	14.3349		95% CI (profile likelihood)
6	1	87.0017	13.6808	56.7109	12.889		Bmax	95.02 to 103.5	95.30 to 103.8
7	1.2	90.4883	13.5183	60.1596	14.047		h	2.294 to 4.225	1.753 to 2.412
8	1.4	98.8955	7.89321	74.5702	14.9962		Kd	0.4677 to 0.5759	0.8002 to 0.9414
9	1.6	99.2508	8.31775	79.6505	14.4562		Goodness of Fit
10	1.8	98.553	9.01132	82.4294	15.6561		Degrees of Freedom	12	12															* Omitted
11	2	98.0145	9.34888	84.4499	15.9581		R squared	0.9833	0.9921		Run 2							Run 2
12	4	100	7.09985	95.1169	13.5177		Sum of Squares	270.3	133.2
13	6	99.2296	6.25524	99.7979	14.1034
14	8	95.7392	5.37392	100	13.6758
15	10	93.6019	5.05087	94.0574	16.0734
																		Run 3
											Run 3
															* Omitted
											Raw images							Raw images
											Run 1							Run 1
											Run 2							Run 2
											Run 3							Run 3

## Sheet: Fig 5h
Raw images
										Lane	MEILB2 K26E-BRME1 (uM)
										1	0
										2	1
										3	2
										4	3
										5	4
										6	5
										7	10
										8	50
										9	0

## Sheet: Fig 5i
Raw images
										Lane	MEILB2-BRME1 R540E R549E (uM)
										1	0
										2	1
										3	2
										4	3
										5	4
										6	5
										7	10
										8	50
										9	0

## Sheet: Fig 7a
Raw images
										Lane	Protein (uM)
										1	0
										2	0.5
										3	1
										4	1.5
										5	2
										6	2.5
										7	3
										8	3.5
										9	4
										10	0

## Sheet: Fig 7b
Raw images
										Lane	Protein (uM)
										1	0
										2	0.5
										3	1
										4	1.5
										5	2
										6	2.5
										7	3
										8	3.5
										9	4
										10	0

## Sheet: Fig 7c
Raw images
										Lane	Protein (uM)
										1	0
										2	0.5
										3	1
										4	1.5
										5	2
										6	2.5
										7	3
										8	3.5
										9	4
										10	0

## Sheet: Fig 7d
Raw images
										Lane	Protein (uM)
										1	0
										2	0.5
										3	1
										4	1.5
										5	2
										6	2.5
										7	3
										8	3.5
										9	4
										10	0

## Sheet: Fig 7e
Raw images
										Lane	Protein (uM)
										1	0
										2	0.5
										3	1
										4	1.5
										5	2
										6	2.5
										7	3
										8	3.5
										9	4
										10	0

[truncated: 10 more sheets: Fig 7f, Fig 7g, Fig S7a, Fig S7d, Fig S11a, Fig S11b, Fig S11c, Fig S11d, Primers, DNA sequence used for EMSA]
